# Supplementary material for: Multifactorial Causes of Chronic Mortality in Juvenile Sturgeon (Huso huso)
Source: Animals (Basel). 2020 Oct 13;10(10):1866. doi: 10.3390/ani10101866 (PMC7602020; doi:10.3390/ani10101866)
Supplement: Supplementary file 1 [file animals-10-01866-s001.zip]

Archive with 2 entries (2 files):
- Table S1-Supplementary_file - final.docx
- VideoS1-MP4 -final.mp4
